# Supplementary material for: Aberrant Patterns of Sensory-Evoked Activity in the Olfactory Bulb of LRRK2 Knockout Mice
Source: Cells. 2021 Nov 17;10(11):3212. doi: 10.3390/cells10113212 (PMC8622670; doi:10.3390/cells10113212)
Supplement: Supplementary file 1 [file cells-10-03212-s001.zip]

Archive with 5 entries (5 files):
- cells-1424604 - suppl. materials/cells-1424604 - suppl. material.pdf
- cells-1424604 - suppl. materials/MovieS1.avi
- cells-1424604 - suppl. materials/MovieS2.avi
- cells-1424604 - suppl. materials/MovieS3.avi
- cells-1424604 - suppl. materials/MovieS4.avi
